# Supplementary material for: Thermodynamic Characteristics of Phenacetin in Solid State and Saturated Solutions in Several Neat and Binary Solvents
Source: Molecules. 2021 Jul 3;26(13):4078. doi: 10.3390/molecules26134078 (PMC8272242; doi:10.3390/molecules26134078)
Supplement: Supplementary file 1 [file molecules-26-04078-s001.zip]

Archive with 1 entries (1 files):
- molecules-1260235-supplementary.pdf
